# Supplementary material for: Synchronization of speed, sound and iridescent color in a hummingbird aerial courtship dive
Source: Nat Commun. 2018 Dec 18;9:5260. doi: 10.1038/s41467-018-07562-7 (PMC6299134; doi:10.1038/s41467-018-07562-7)
Supplement: Supplementary file 2 — Supplementary Data 1 [file 41467_2018_7562_MOESM2_ESM.csv]

MaxSpeed	TMaxVisAngle	TMaxSpeed	TMaxXVel	TMaxYVel	TSonStart	TSonEnd	TGorgetVisible	TGorgetHidden	TMaxLum	TMaxLWS	TMaxColShift	MaxDoppler	MinDoppler	bout
17.23603679	0	-0.517490715	-0.125199367	-0.534183964	NaN	NaN	-0.100159493	0.050079747	-0.025039873	-0.041733122	0.004166667	1.051589484	0.967190878	10
20.6758198	0	-0.442371095	-0.025039873	-0.475757593	-0.215798145	-0.033608567	-0.07511962	0.041733122	-0.016693249	-0.033386498	0.004166667	1.05541415	0.957599297	10
26.32006225	0	-0.726463575	-0.04175078	-0.726463575	-0.152826972	-0.054552059	-0.08350156	0.04175078	-0.016700312	-0.033400624	0.004166667	1.072716348	0.961731107	12
22.9723677	0	-0.44255827	-0.075151404	-0.467608738	-0.170041422	-0.049454351	-0.066801248	0.04175078	-0.016700312	-0.033400624	0.004166667	1.061173491	0.966775897	12
14.17928323	0	0.44255827	0.116902185	0.48430905	NaN	NaN	-0.108552029	0.066801248	-0.033400624	-0.058451092	0.012516823	1.027606796	0.962643977	12
32.3775253	0	0.066761445	0.033380723	0.250355419	-0.249770085	-0.128139922	-0.050071084	0.016690361	-0.008345181	-0.016690361	0.004166667	1.08857472	0.913925736	13
18.03809813	0	-0.425604212	0	-0.458984935	NaN	NaN	-0.083451806	0.041725903	-0.016690361	-0.033380723	0.004166667	1.0514017	0.958582558	13
34.28780301	0	-0.392223489	-0.091796987	-0.408913851	-0.204313627	-0.01477329	-0.066761445	0.041725903	-0.016690361	-0.033380723	0.004166667	1.095339337	0.962596665	13
21.69019792	0	-0.417259031	-0.008345181	-0.484020476	-0.169460391	-0.048370807	-0.075106626	0.041725903	-0.016690361	-0.033380723	0.004166667	1.059653907	0.955541302	13
12.11685147	0	0.350497586	0.075106626	0.375533128	NaN	NaN	-0.100142168	0.058416264	-0.033380723	-0.050071084	0.004166667	1.031566888	0.967855007	13
26.66214174	0	-0.634238676	0.016690491	-0.634238676	-0.186053693	-0.092718708	-0.066761966	0.025035737	-0.008345246	-0.025035737	0.004166667	1.068914251	0.937506448	14
33.4198277	0	-0.709345887	-0.05841672	-0.709345887	-0.277717658	-0.097754292	-0.083452457	0.041726229	-0.016690491	-0.033380983	0.004166667	1.090784363	0.959057555	14
27.97422708	0	-0.559068208	-0.058410111	-0.567412509	NaN	NaN	-0.091787318	0.058410111	-0.025032905	-0.041721508	0.004166667	1.083137838	0.971416805	15
21.55394141	0	-0.483969493	-0.05006581	-0.483969493	NaN	NaN	-0.091787318	0.05006581	-0.025032905	-0.041721508	0.004166667	1.056547814	0.9673471	15
14.09672952	0	-0.158541731	-0.025032905	0.375493572	NaN	NaN	-0.100131619	0.05006581	-0.025032905	-0.041721508	0.004166667	1.042839578	0.96335993	15
25.77704362	0	-0.433903684	-0.125164524	-0.46728089	-0.155788303	-0.041636905	-0.083443016	0.05006581	-0.025032905	-0.041721508	0.004166667	1.071258983	0.972030412	15
16.42419864	0	-0.601070063	0.016696391	-0.601070063	-0.178859911	-0.064942533	-0.083481953	0.041740977	-0.025044586	-0.033392781	0.004166667	1.042725279	0.95850063	16
20.60634417	0	-0.400713375	-0.083481953	-0.425757961	-0.130477556	0.006281881	-0.083481953	0.050089172	-0.025044586	-0.041740977	0.004166667	1.055910011	0.971564058	16
19.51559744	0	-0.626114649	-0.016696391	-0.626114649	-0.168582393	-0.036351936	-0.083481953	0.041740977	-0.016696391	-0.033392781	0.004166667	1.049561337	0.959062923	16
18.4940327	0	-0.425937649	-0.066813749	-0.450992805	-0.151699677	0.037552408	-0.083517186	0.050110312	-0.025055156	-0.041758593	0.004166667	1.051066966	0.970723444	17
16.12037551	0	-0.116924061	-0.033406874	-0.492751398	-0.23755557	-0.056539677	-0.075165468	0.041758593	-0.016703437	-0.033406874	0.004166667	1.04928799	0.960498105	17
18.04162139	0	-0.3591239	-0.066813749	-0.367475619	-0.178093249	0.011099664	-0.083517186	0.050110312	-0.025055156	-0.041758593	0.004166667	1.050045316	0.970013046	17
16.01652967	0	-0.375660806	-0.04174009	-0.417400896	-0.183491932	-0.041553095	-0.075132161	0.050088107	-0.025044054	-0.04174009	0.004166667	1.044339958	0.967579335	18
27.6446711	0	-0.392282428	-0.150235823	-0.434014601	NaN	NaN	-0.083464346	0.050078608	-0.025039304	-0.041732173	0.004166667	1.077893824	0.969460658	1
9.909095763	0	0.041732173	0.016692869	-0.325510951	NaN	NaN	-0.116850085	0.066771477	-0.033385739	-0.058425042	0.004166667	1.028906001	0.973216554	1
24.49787364	0	-0.383935993	-0.133542954	-0.434014601	-0.203357969	-0.05256459	-0.091810781	0.050078608	-0.025039304	-0.041732173	0.004166667	1.067992524	0.971239694	1
20.82995544	0	0.100248673	0.066832449	0.275683851	-0.158847349	-0.033902914	-0.083540561	0.033416224	-0.016708112	-0.033416224	0.004166667	1.042906964	0.942830546	2
19.61524401	0	-0.30074602	-0.133664898	-0.3425163	-0.165121347	-0.03341813	-0.100248673	0.058478393	-0.025062168	-0.041770281	0.004166667	1.056456672	0.977378806	2
14.85683155	0	-0.008354056	-0.008354056	-0.543013647	-0.227599202	-0.045670182	-0.091894617	0.041770281	-0.025062168	-0.041770281	0.004166667	1.042332259	0.96335034	2
23.20178175	0	-0.392640637	-0.116956785	-0.392640637	-0.226339329	-0.063333768	-0.091894617	0.066832449	-0.033416224	-0.050124337	0.004166667	1.062999516	0.984017805	2
16.31837564	0	0.066791599	0.04174475	-0.551030695	-0.227457541	-0.08840978	-0.100187399	0.04174475	-0.02504685	-0.04174475	0.004166667	1.042413382	0.955338546	3
15.37148197	0	-0.425796446	0.100187399	-0.425796446	-0.128325028	0.033437285	-0.075140549	0.0500937	-0.02504685	-0.04174475	0.004166667	1.040557866	0.959346492	3
16.13162803	0	0.091838449	0.04174475	0.250468498	-0.245338491	-0.11625088	-0.091838449	0.04174475	-0.02504685	-0.04174475	0.004166667	1.039952176	0.955215539	3
17.73417389	0	-0.467541195	0.00834895	-0.467541195	-0.137989416	-0.004304813	-0.075140549	0.0500937	-0.02504685	-0.04174475	0.004166667	1.044517739	0.964277626	3
34.46635473	0	-0.242143407	-0.175345225	-0.325641133	-0.22932695	-0.004708488	-0.058448408	0.033399091	-0.016699545	-0.025049318	0.004166667	1.108819321	0.954807192	4
30.00757057	0	-0.542735222	-0.292242042	-0.584484085	-0.253945257	-0.106970666	-0.100197272	0.058448408	-0.025049318	-0.050098636	0.004166667	1.090831649	0.977702933	4
21.05943574	0	-0.258842952	0.025049318	-0.31729136	NaN	NaN	-0.066798181	0.033399091	-0.016699545	-0.025049318	0.004166667	1.062882887	0.946694675	4
34.07987227	0	-0.584471544	-0.033398374	-0.601170731	-0.180935708	0.013116282	-0.058447154	0.033398374	-0.016699187	-0.02504878	0.004166667	1.099292171	0.943976587	5
24.01954465	0	-0.50116402	-0.075174603	-0.50116402	NaN	NaN	-0.09188007	0.041763668	-0.025058201	-0.041763668	0.004166667	1.063288706	0.963850235	6
19.20993291	0	-0.509516754	0.016705467	-0.534574954	-0.128261079	0.015792579	-0.075174603	0.041763668	-0.016705467	-0.033410935	0.004166667	1.053085511	0.958191129	6
27.43051497	0	-0.526222221	-0.083527337	-0.526222221	-0.236343592	-0.066831569	-0.09188007	0.041763668	-0.016705467	-0.033410935	0.004166667	1.073350086	0.962905517	6
29.98238982	0	-0.15026087	-0.066782609	-0.242086957	-0.167677727	-0.009471777	-0.050086957	0.025043478	-0.008347826	-0.016695652	0.004166667	1.094235141	0.940369142	7
16.2606406	0	-0.158608696	-0.058434783	-0.375652174	NaN	NaN	-0.075130435	0.04173913	-0.025043478	-0.033391304	0.004166667	1.049670847	0.962678563	7
35.60404642	0	-0.601373851	-0.025057244	-0.601373851	-0.011534971	-0.184760217	-0.075171731	0.041762073	-0.025057244	-0.033409658	0.004166667	1.10635965	0.965268424	8
18.9928864	0	-0.367365377	-0.050095279	-0.425809869	NaN	NaN	-0.075142918	0.041746066	-0.016698426	-0.033396852	0.004166667	1.05448032	0.960605151	9
28.58570209	0	-0.258825607	-0.108539771	-0.26717482	-0.060138331	-0.246404092	-0.058444492	0.033396852	-0.016698426	-0.025047639	0.004166667	1.083786638	0.963733481	9
26.0174182	0	-0.283873246	-0.091841344	-0.359016164	-0.262103937	-0.09169999	-0.058444492	0.033396852	-0.016698426	-0.025047639	0.004166667	1.07733223	0.951507822	9
27.29431767	0	0.100190557	0.066793705	-0.300571672	-0.203536911	-0.044648343	-0.058444492	0.025047639	-0.008349213	-0.025047639	0.004166667	1.065171588	0.926354481	9
